# Supplementary material for: Exogenous indole-3-acetic acid promotes the plant growth and accumulation of selenium in grapevine under selenium stress
Source: BMC Plant Biol. 2024 May 20;24:426. doi: 10.1186/s12870-024-05105-5 (PMC11103883; doi:10.1186/s12870-024-05105-5)
Supplement: Supplementary file 1 — Supplementary Material 1 [file 12870_2024_5105_MOESM1_ESM.xls]

## Sheet: Sheet1
IAA (mg/L)	Repeat 1	Repeat 2	Repeat 3	Root biomass (g/plant)	SD	Repeat 1	Repeat 2	Repeat 3	Shoot biomass (g/plant)	SD
0	0.179125	0.16945	0.171288	0.173	0.00513823	0.7716	0.76555	0.743075	0.76	0.01503
30	0.1808	0.181825	0.193313	0.185	0.00694713	0.8737	0.829575	0.832137	0.845	0.024769
60	0.207625	0.2027	0.188663	0.2	0.00983941	0.94845	0.94455	0.933113	0.942	0.00797146
90	0.196075	0.1845	0.199287	0.193	0.00777786	0.854275	0.8991	0.858688	0.871	0.0247047
120	0.190675	0.183725	0.1722	0.182	0.00933143	0.808675	0.822125	0.8229	0.818	0.00799848
IAA (mg/L)	Repeat 1	Repeat 2	Repeat 3	Chlorophyll a content (mg/g FW)	SD	Repeat 1	Repeat 2	Repeat 3	Chlorophyll bcontent (mg/g FW)	SD	Repeat 1	Repeat 2	Repeat 3	Carotenoid content (mg/g FW)	SD
0	1.59138	1.51124	1.55131	1.551	0.0400699	0.470388	0.527695	0.499041	0.499	0.0286537	0.324965	0.316428	0.336608	0.326	0.0101299
30	1.80568	1.70296	1.79932	1.769	0.057556	0.530881	0.491975	0.493428	0.505	0.0220552	0.368604	0.364944	0.367452	0.367	0.00187108
60	1.78111	1.89323	1.83717	1.837	0.0560613	0.607518	0.660019	0.633768	0.634	0.0262504	0.445057	0.469581	0.456362	0.457	0.0122745
90	1.72849	1.85839	1.76637	1.784	0.0668071	0.597492	0.594903	0.561698	0.585	0.0199606	0.450788	0.439282	0.44493	0.445	0.00575312
120	1.69677	1.81274	1.79976	1.77	0.063539	0.461041	0.486006	0.473523	0.474	0.0124824	0.426604	0.413856	0.41954	0.42	0.00638601
IAA (mg/L)	Repeat 1	Repeat 2	Repeat 3	SOD activity (U/g FW)	SD	Repeat 1	Repeat 2	Repeat 3	POD activity (U/g FW)	SD	Repeat 1	Repeat 2	Repeat 3	CAT activity (mg/g FW/min)	SD
0	37.4073	35.9423	36.5248	36.625	0.737617	33.9409	32.4816	33.2112	33.211	0.72962	1.69723	1.70114	1.77419	1.724	0.0433456
30	40.5927	39.3318	39.8122	39.912	0.63637	46.5171	45.9473	46.2322	46.232	0.284924	1.74943	1.72195	1.73569	1.736	0.013741
60	47.7343	49.2632	48.1237	48.374	0.794509	53.6862	54.8901	55.7882	54.788	1.05467	1.77122	1.78889	1.81006	1.79	0.0194444
90	46.3785	44.792	46.1853	45.785	0.865616	49.2683	48.4605	48.8644	48.864	0.403877	1.69409	1.8046	1.79435	1.764	0.0610597
120	43.94	44.5437	43.4919	43.992	0.527822	46.5752	48.0648	47.92	47.52	0.821422	1.77706	1.714	1.77553	1.756	0.0359743
IAA (mg/L)	Repeat 1	Repeat 2	Repeat 3	Root Se content (mg/kg)	SD	Repeat 1	Repeat 2	Repeat 3	Shoot Se content (mg/kg)	SD	Repeat 1	Repeat 2	Repeat 3	TF	SD
0	24.7776	24.0052	25.5914	24.791	0.793182	2.92383	2.99117	3.08615	3	0.0815501	0.118003	0.124605	0.120593	0.121	0.0033264
30	30.403	29.3876	29.8953	29.895	0.507659	3.24709	3.18134	3.06504	3.164	0.0921848	0.106802	0.108254	0.102526	0.106	0.00297793
60	30.8108	32.4051	31.638	31.618	0.79733	3.118	3.28175	3.20689	3.202	0.0819739	0.101198	0.101273	0.101362	0.101	8.2013e-05
90	32.4967	31.8315	32.3141	32.214	0.343664	4.68501	4.61688	4.71601	4.673	0.0507113	0.144169	0.145041	0.145943	0.145	0.000886989
120	32.1694	31.5299	31.3996	31.7	0.412009	4.15281	4.03016	4.18815	4.124	0.0829197	0.129092	0.12782	0.133382	0.13	0.00291422
IAA (mg/L)	Repeat 1	Repeat 2	Repeat 3	Root inorganic Se content (mg/kg)	SD	Repeat 1	Repeat 2	Repeat 3	Shoot inorganic Se content (mg/kg)	SD	Repeat 1	Repeat 2	Repeat 3	TF	SD
0	0.202425	0.220058	0.211242	0.211242	0.00881652	0.0788057	0.0869933	0.0833028	0.083	0.00410044	0.389307	0.395319	0.394348	0.393	0.00322732
30	0.316603	0.335846	0.311224	0.321224	0.0129447	0.0893336	0.102081	0.0933205	0.0949	0.00652118	0.282162	0.303953	0.299849	0.295	0.0115796
60	0.376817	0.416192	0.396504	0.396504	0.0196879	0.0941535	0.0980489	0.100277	0.0975	0.00309957	0.249866	0.235585	0.252904	0.246	0.00924727
90	0.536372	0.519264	0.527818	0.527818	0.00855382	0.127931	0.12797	0.138506	0.1315	0.00609448	0.238512	0.246445	0.262413	0.249	0.0121737
120	0.51725	0.503465	0.495358	0.505358	0.0110681	0.103878	0.104466	0.10156	0.1033	0.0015364	0.200827	0.207494	0.205024	0.204	0.00337081
IAA (mg/L)	Repeat 1	Repeat 2	Repeat 3	Root organic Se content (mg/kg)	SD	Repeat 1	Repeat 2	Repeat 3	Shoot organic Se content (mg/kg)	SD	Repeat 1	Repeat 2	Repeat 3	TF	SD
0	24.5751	23.7851	25.3801	24.58	0.797512	2.84502	2.90417	3.00284	2.9173	0.0797306	0.115768	0.1221	0.118315	0.119	0.00318619
30	30.0864	29.0518	29.5841	29.574	0.517352	3.15775	3.07926	2.97172	3.0696	0.0933929	0.104956	0.105992	0.10045	0.104	0.00294656
60	30.434	31.9889	31.2414	31.221	0.777646	3.02384	3.1837	3.10661	3.1047	0.0799429	0.0993575	0.099525	0.0994387	0.099	8.38031e-05
90	31.9603	31.3123	31.7863	31.686	0.335394	4.55708	4.48891	4.5775	4.5412	0.046392	0.142585	0.143359	0.144009	0.143	0.000712501
120	31.6521	31.0264	30.9043	31.194	0.401205	4.04893	3.92569	4.08659	4.0204	0.0841573	0.12792	0.126527	0.132234	0.129	0.00297523
IAA (mg/L)	Repeat 1	Repeat 2	Repeat 3	Ratio of root inorganic Se (%)	SD	Repeat 1	Repeat 2	Repeat 3	Ratio of shoot inorganic Se (%)	SD
0	0.817	0.917	0.825	0.853	0.0555698	2.69529	2.90834	2.69925	2.768	0.121877
30	1.041	1.143	1.041	1.075	0.0588897	2.75119	3.20875	3.04467	3.002	0.23181
60	1.223	1.284	1.253	1.253	0.0305014	3.01968	2.98771	3.12694	3.045	0.0729329
90	1.651	1.631	1.633	1.638	0.0110151	2.73065	2.77179	2.93694	2.813	0.109183
120	1.608	1.597	1.578	1.594	0.0151767	2.50138	2.59211	2.42494	2.506	0.0836884
IAA (mg/L)	Repeat 1	Repeat 2	Repeat 3	Ratio of root organic Se (%)	SD	Repeat 1	Repeat 2	Repeat 3	Ratio of shoot organic Se (%)	SD
0	99.18	99.08	99.17	99.14	0.0550757	97.3047	97.0917	97.3007	97.23	0.121877
30	98.96	98.86	98.96	98.93	0.057735	97.2488	96.7912	96.9553	97	0.23181
60	98.78	98.72	98.75	98.75	0.03	96.9803	97.0123	96.8731	96.96	0.0729329
90	98.35	98.37	98.37	98.36	0.011547	97.2694	97.2282	97.0631	97.19	0.109183
120	98.39	98.4	98.42	98.4	0.0152753	97.4986	97.4079	97.5751	97.49	0.0836884
